# Supplementary material for: Dissection of the EIAV Core Packaging Region Identifies SL2 Stem and SL2-SL3 Junction as Gag-Associated Packaging Determinants and Antiviral Targets
Source: Int J Mol Sci. 2026 May 24;27(11):4728. doi: 10.3390/ijms27114728 (PMC13257266; doi:10.3390/ijms27114728)
Supplement: Supplementary file 1 [file ijms-27-04728-s001.zip]

Archive with 1 entries (1 files):
- ijms-4275254-supplementary.pdf
